# Supplementary material for: Detection of Experimental Colorectal Peritoneal Metastases by a Novel PDGFRβ-Targeting Nanobody
Source: Cancers (Basel). 2022 Sep 6;14(18):4348. doi: 10.3390/cancers14184348 (PMC9497196; doi:10.3390/cancers14184348)
Supplement: Supplementary file 1 [file cancers-14-04348-s001.zip]

Archive with 1 entries (1 files):
- cancers-1834270-supplementary.pdf
